# Supplementary material for: Application of group model building in implementation research: A systematic review of the public health and healthcare literature
Source: PLoS One. 2023 Aug 17;18(8):e0284765. doi: 10.1371/journal.pone.0284765 (PMC10434911; doi:10.1371/journal.pone.0284765)
Supplement: S1 File — (XLSX) [file pone.0284765.s002.xlsx]

## Sheet: S1_File
Study Information						GMB Session Characteristics							Model Attributes				Model Dissemination		Implementation Effects	Outcomes
Title	Year Published	Country	Authors (Last name, Initial of First Name)	Project Purpose	Public Health Domain	Total Number of GMB Sessions Conducted	Length of Sessions (in mins)	Average Number of Participants	GMB Script	Participant Type	GMB Team Composition	Process Evaluation Conducted?	Modeling Software	Type of Model Built	Model Level of Analysis	Developmental Phases/ Stages of Validation	Were the results disseminated	Mode of Dissemination	Did GMB inform intervention design?	Reaction	Insight	Commitment	Confidence in Model	Behavior	Communication	Consensus	Shared Language	System Changes	Improved Understanding of Role or Responsibility	New Skill Development	Positive Results (System Changes)	Further Use of Systems Dynamics Methods	Efficiency
Implementing and Evaluating a Stakeholder-Driven Community Diffusion-Informed Early Childhood Intervention to Prevent Obesity, Cuyahoga County, Ohio, 2018-2020.	2022	United States	Calancie L; Nappi D; Appel J; Hennessy E; Korn AR; Mitchell J; Patrick A; Werner K; Economos CD	Design/improve implementation,Build rapport across and among stakeholders,Build a valid model	Nutrition	7		12	Hopes and fears,Graphs over time,Variable elicitation,Connection Circles,Causal loop diagrams,Action ideas	Education system,Funding agencies,Private organization,Government officials,Policy makers,Coalition members/advocacy groups,Program implementers/service providers		Conducted		Causal loop diagrams	Community/population	Demonstration modeling	Yes	Open source,White paper,Training	Yes	Positive	Insight	Not mentioned	Not mentioned	Not mentioned	Communication	Not mentioned	Not mentioned	System change	Improvement in understanding	Not mentioned	Positive	Not mentioned	Not mentioned
Using Community-Based System Dynamics to Address Structural Racism in Community Health Improvement.	2022	United States	Gullett HL; Brown GL; Collins D; Halko M; Gotler RS; Stange KC; Hovmand PS	Build a valid model,Design/improve implementation	Social work and development	22		30	Hopes and fears,Graphs over time,Variable elicitation,Presenting the reference mode,Structure elicitation,Model review,Action ideas	Policy makers,Coalition members/advocacy groups,Healthcare system,Education system,Private organization			Stella	Mixed	Community/population	Demonstration modeling,Management modeling,Research modeling	Yes	Software interface,Open source	Not sure/not mentioned	Not mentioned	Insight	Not mentioned	Not mentioned	Behavior change	Communication	Consensus	Shared language	No system change	Not mentioned	New skill development	Not mentioned	Further use	Not mentioned
Policy options for surgical mentoring: Lessons from Zambia based on stakeholder consultation and systems science.	2021	Zambia	Broekhuizen H; Ifeanyichi M; Cheelo M; Drury G; Pittalis C; Rouwette E; Mbambiko M; Kachimba J; Brugha R; Gajewski J; Bijlmakers L	Design/improve implementation	Health care/Hospital administration and management	4	480	15	Hopes and fears,Causal loop diagrams,Nominal group technique	Healthcare system,Management/leadership,Education system,Government officials		Not mentioned		Causal loop diagrams	Group/organization	Demonstration modeling	Yes	Online file sharing,Open source	Not sure/not mentioned	Not mentioned	Insight	Not mentioned	Not confident in model	Not mentioned	Communication	Consensus	Not mentioned	Not mentioned	Not mentioned	Not mentioned	Not mentioned	Not mentioned	Not mentioned
Improving Access to Surgery Through Surgical Team Mentoring - Policy Lessons From Group Model Building With Local Stakeholders in Malawi.	2021	Malawi	Broekhuizen H; Ifeanyichi M; Mwapasa G; Pittalis C; Noah P; Mkandawire N; Borgstein E; Brugha R; Gajewski J; Bijlmakers L	Build a valid model,Foster decision-making,Design/improve implementation	Health care/Hospital administration and management	2		24	Nominal group technique,Causal loop diagrams,Action ideas	Healthcare system,Management/leadership,Government officials,Education system,Policy makers		Not mentioned	Not mentioned	Mixed	Group/organization	Demonstration modeling,Management modeling,Research modeling	Yes	Open source	Not sure/not mentioned	Not mentioned	Insight	Not mentioned	Not mentioned	Not mentioned	Not mentioned	Not mentioned	Not mentioned	Not mentioned	Not mentioned	Not mentioned	Not mentioned	Not mentioned	Not mentioned
System dynamics modelling to explore the impacts of policies on the water-energy-food-land-climate nexus in Latvia	2021	Latvia	Susnik, J.; Masia, S.; Indriksone, D.; Brƒìmere, I.; Vamvakeridou-Lydroudia, L.	Build a valid model,Design/improve implementation	Environmental health	3		15	Causal mapping with seed structure,Concept model,Action ideas	Government officials,Policy makers,Education system		Not mentioned	Stella	Mixed	Community/population	Research modeling,Demonstration modeling,Management modeling	Yes	Non-open source	Not sure/not mentioned	Not mentioned	Insight	Not mentioned	Not mentioned	Not mentioned	Not mentioned	Not mentioned	Not mentioned	Not mentioned	Not mentioned	Not mentioned	Not mentioned	Not mentioned	Not mentioned
Using Group Model Building to Describe the System Driving Unhealthy Eating and Identify Intervention Points: A Participatory, Stakeholder Engagement Approach in the Caribbean	2020	Jamaica,St. Kitts and Nevis,St. Vincent,the Grenadines	Guariguata L; Rouwette, E; Murphy M; Saint Ville A; Dunn L; Hickey G; Jones W; Samuels A; Unwin N	Build a valid model,Design/improve implementation	Nutrition			25	Action ideas,Variable elicitation,Causal loop diagrams,Model review,Concept model,Presenting the reference mode	Coalition members/advocacy groups,Government officials,Domain experts,Affected persons/clients,Policy makers,Others		Conducted	Vensim	Causal loop diagrams	Community/population	Demonstration modeling	Yes	Open source	Not sure/not mentioned	Positive	Insight	Commitment	Confident in model	Not mentioned	Communication	Consensus	Not mentioned	Not mentioned	Not mentioned	New skill development	Not mentioned	Not mentioned	Not mentioned
Urban Transformations and Health: Methods for TrUST—a Natural Experiment Evaluating the Impacts of a Mass Transit Cable Car in Bogotá, Colombia	2020	Colombia	Sarmiento O; Higuera-Mendieta D; Wilches-Mogollon M; Guzman L; Rodriguez D; Morales R; Mendez D; Bedoya C; Linares-Vasquez M; Arevalo M; Martinez-Herrera E; Montes F; Meisel J; Useche A; Garcia E; Triana C; Medaglia A; Hessel P; Arellana J; Moncada C; King A; Diez Roux A	Foster decision-making,Build rapport across and among stakeholders,Build a valid model	Infrastructure					Education system,Government officials,Affected persons/clients,Policy makers,Program implementers/service providers,Coalition members/advocacy groups		Not mentioned		Causal loop diagrams	Community/population	Demonstration modeling	Yes	Open source	Yes	Not mentioned	Insight	Not mentioned	Not mentioned	Not mentioned	Not mentioned	Not mentioned	Not mentioned	Not mentioned	Not mentioned	Not mentioned	Not mentioned	Not mentioned	Not mentioned
Healthcare workers' perspectives on participatory system dynamics modelling and simulation: designing safe and efficient hospital pharmacy dispensing systems together	2020	United Kingdom	Shire, MI; Jun, GT; Robinson, S	Build a valid model,Design/improve implementation,Foster decision-making	Pharmaceuticals,Health care/Hospital administration and management	3	105	18	Causal loop diagrams,Variable elicitation,Action ideas	Healthcare system,Management/leadership		Conducted	Others	Mixed	Group/organization	Research modeling,Demonstration modeling,Management modeling	Yes	Software interface,Non-open source	Not sure/not mentioned	Positive	Insight	Not mentioned	Confident in model	Not mentioned	Communication	Consensus	Shared language	Not mentioned	Improvement in understanding	New skill development	Not mentioned	Further use	Efficiency
Improving low fruit and vegetable intake in children: Findings from a system dynamics, community group model building study	2019	New Zealand	Gerritsen S; Renker-Darby A; Harre S; Rees D; Raroa D; Eickstaedt M; Sushil Z; Allan K; Bartos A; Waterlander W; Swinburn B	Design/improve implementation,Build a valid model	Nutrition	3	180	17	Action ideas,Causal mapping with seed structure,Graphs over time,Initial policy options,Causal loop diagrams,Concept model,Variable elicitation,Modeling project community presentation,Dots	Coalition members/advocacy groups,Program implementers/service providers,Professional organizations,Education system	Facilitator,Community facilitator,Modeler	Not mentioned	Vensim	Causal loop diagrams	Community/population	Demonstration modeling	Yes	Open source	Yes	Positive	Insight	Commitment	Not mentioned	Not mentioned	Not mentioned	Not mentioned	Not mentioned	System change	Not mentioned	No new skill development	Not mentioned	Further use	Not mentioned
Sugar-sweetened Beverage Tax and Potential Impact on Dental Caries in Thai Adults: An Evaluation Using the Group Model Building Approach (follow-up study: Impact of sugar-sweetened beverage tax on dental caries: a simulation analysis)	2019	Thailand	Urwannachotima, N; Hanvoravongchai, P; Ansah, JP	Build a valid model,Foster decision-making	Nutrition	2	180	10	Graphs over time,Concept model,Variable elicitation,Causal loop diagrams,Model review	Program implementers/service providers,Government officials,Domain experts	Facilitator	Not mentioned	Vensim	Causal loop diagrams	Community/population	Demonstration modeling	Yes	Open source	Not sure/not mentioned	Not mentioned	Insight	Not mentioned	Confident in model	Not mentioned	Communication	Consensus,No consensus	Not mentioned	Not mentioned	Not mentioned	Not mentioned	Not mentioned	Further use	Not mentioned
Systems modelling as an approach for understanding and building consensus on non-communicable diseases (NCD) management in Cambodia	2019	Cambodia	Ansah J; Islam AM; Koh V; Ly V; Kol H; Matchar D	Build rapport across and among stakeholders,Build a valid model	Non-communicable diseases	2	480	25	Hopes and fears,Variable elicitation,Concept model,Presenting the reference mode,Structure elicitation,Model review,Initial policy options	Program implementers/service providers,Government officials,Domain experts,Coalition members/advocacy groups		Not mentioned	Not mentioned	Causal loop diagrams	Community/population	Demonstration modeling	Yes	Open source	Not sure/not mentioned	Positive	Insight	Not mentioned	Not mentioned	Not mentioned	Communication	Consensus	Not mentioned	Not mentioned	Not mentioned	Not mentioned	Not mentioned	Further use	Not mentioned
Multilevel safety culture affecting organization safety performance: a system dynamic approach	2019	Pakistan	Qayoom A; Hadikusumo BHW	Build a valid model	Occupational health				Causal loop diagrams,Variable elicitation	Management/leadership,Affected persons/clients,Domain experts		Not mentioned	Vensim	Mixed	Group/organization	Demonstration modeling,Research modeling,Management modeling	Yes	Non-open source	Not sure/not mentioned	Not mentioned	Insight	Not mentioned	Confident in model	Not mentioned	Not mentioned	Not mentioned	Not mentioned	Not mentioned	Not mentioned	Not mentioned	Not mentioned	Not mentioned	Not mentioned
Using a Stakeholder Analysis to Improve Systems Modelling of Health Issues: The Impact of Progesterone Therapy on Infant Mortality in Ohio	2019	United States	Hosseinichimeh N; Kim H; Ebrahimvandi A; Iams J; Andersen D	Build a valid model	Maternal and child health	3	480	17	Dots	Coalition members/advocacy groups,Program implementers/service providers,Professional organizations,Education system,Policy makers,Management/leadership,Affected persons/clients		Not mentioned	Not mentioned	Mixed	Community/population,Group/organization,Individual	Demonstration modeling,Research modeling,Management modeling	Yes	Website,Non-open source,Organizational presentation	Not sure/not mentioned	Not mentioned	Insight	Not mentioned	Not mentioned	Not mentioned	Communication	Not mentioned	Shared language	Not mentioned	Improvement in understanding	Not mentioned	Not mentioned	Further use	Efficiency
Generating political commitment for ending malnutrition in all its forms: A system dynamics approach for strengthening nutrition actor networks	2019	Switzerland	Baker P, Brown A; Wingrove K; Allender S; Walls H; Cullerton K; Lee A; Demaio A; Lawrence M	Build a valid model,Foster decision-making,Design/improve implementation	Nutrition,Health care/Hospital administration and management	1	90	14	Causal mapping with seed structure,Concept model	Domain experts		Not mentioned	Vensim	Causal loop diagrams	Group/organization	Demonstration modeling	Yes	Non-open source	Not sure/not mentioned	Not mentioned	Insight	Not mentioned	Not mentioned	Not mentioned	Not mentioned	Not mentioned	Not mentioned	Not mentioned	Not mentioned	Not mentioned	Not mentioned	Not mentioned	Not mentioned
Using community-based system dynamics modeling to understand the complex systems that influence health in cities: The SALURBAL study	2019	Peru,Brazil,Guatemala	Langellier BA; Kuhlberg JA; Ballard EA; Slesinski SC; Stankov I; Gouveia N; Meisel JD; Kroker-Lobos MF; Sarmiento OL; Caiaffa WT; Diez Roux AV	Build a valid model,Build rapport across and among stakeholders	Nutrition,Infrastructure	2	720	10	Graphs over time,Causal loop diagrams,Concept model,Hopes and fears,Modeling project community presentation,Action ideas	Domain experts,Policy makers,Coalition members/advocacy groups	Convener,Community facilitator,Recorder,Process Coach,Modeler	Not mentioned	Vensim,Others	Causal loop diagrams	Community/population	Demonstration modeling	Yes	Open source,Written report	Yes	Positive	Insight	Not mentioned	Not mentioned	Not mentioned	Communication	Consensus	Shared language	Not mentioned	Not mentioned	New skill development	Not mentioned	Further use	Not mentioned
Can the Target Set for Reducing Childhood Overweight and Obesity Be Met? A System Dynamics Modelling Study in New South Wales, Australia	2019	Australia	Roberts N; Li V; Atkinson JA; Heffernan M; McDonnell G; Prodan A; Freebairn L; Lloyd B; Nieuwenhuizen S; Mitchell J; Lung T; Wiggers, J	Foster decision-making,Build a valid model	Nutrition	3			Variable elicitation	Coalition members/advocacy groups,Program implementers/service providers,Government officials,Policy makers,Domain experts		Not mentioned	Others	Mixed	Community/population	Demonstration modeling,Research modeling,Management modeling	Yes	Open source	Not sure/not mentioned	Not mentioned	Insight	Not mentioned	Not mentioned	Not mentioned	Communication	Consensus	Not mentioned	Not mentioned	Not mentioned	Not mentioned	Not mentioned	Further use	Efficiency
A community-based system dynamics approach suggests solutions for improving healthy food access in a low-income urban environment	2019	United States	Mui Y; Ballard E; Lopatin E; Thornton RLJ; Porter KMP; Gittelsohn, J	Design/improve implementation,Build rapport across and among stakeholders,Build a valid model	Nutrition	2	150	18	Graphs over time,Hopes and fears,Dots,Connection Circles,Causal loop diagrams,Action ideas	Coalition members/advocacy groups,Professional organizations,Policy makers,Affected persons/clients,Government officials		Not mentioned	Vensim	Causal loop diagrams	Community/population	Demonstration modeling	Yes	Open source	Not sure/not mentioned	Not mentioned	Insight	No commitment	Not confident in model	Not mentioned	Communication	Not mentioned	Not mentioned	Not mentioned	Not mentioned	Not mentioned	Not mentioned	Further use	Efficiency
Community Needs Assessment among Latino Families in an Urban Public Housing Development	2019	United States	Escobedo P; Dominguez Gonzalez K; Kuhlberg J; Calanche M; Baezconde-Garbanati L; Contreras R; Bluthenthal R	Design/improve implementation,Build a valid model	Mental health/addiction and substance abuse	1	90	10	Action ideas,Graphs over time,Causal loop diagrams,Concept model	Affected persons/clients		Not mentioned	Others,Vensim	Causal loop diagrams	Community/population	Demonstration modeling	Yes	Non-open source	Yes	Not mentioned	Insight	Not mentioned	Not mentioned	Not mentioned	Not mentioned	Consensus	Not mentioned	System change	Improvement in understanding	Not mentioned	Not mentioned	Not mentioned	Not mentioned
Capability Traps Impeding Homeless Services: A Community-Based System Dynamics Evaluation	2019	United States	Patrick J; Fowler KW; Marcal KE; Ballard E; Hovmand P	Build rapport across and among stakeholders,Build a valid model	Social work and development			11	Graphs over time,Others,Variable elicitation	Professional organizations,Affected persons/clients,Others,Program implementers/service providers	Facilitator	Not mentioned	Not mentioned	None	Group/organization	Demonstration modeling	Yes	Written report,Non-open source,Organizational presentation	Not sure/not mentioned	Not mentioned	Insight	Not mentioned	Confident in model	Not mentioned	Communication	Consensus	Not mentioned	Not mentioned	Improvement in understanding	Not mentioned	Not mentioned	Not mentioned	Not mentioned
Integrating complex systems science into road safety research and practice, Part 2: applying systems tools to the problem of increasing pedestrian death rates	2019	United States	Naumann R; Kuhlberg J; Sandt L; Heiny S; Kumfer W; Marshall SW; Lich KH	Build a valid model	Infrastructure	2		21	Causal loop diagrams,Model review	Coalition members/advocacy groups,Government officials,Professional organizations,Education system,Domain experts,Policy makers,Correctional/justice systems,Program implementers/service providers		Not mentioned	Vensim	Causal loop diagrams	Community/population	Demonstration modeling	Yes	Non-open source	Not sure/not mentioned	Not mentioned	Insight	Not mentioned	Not mentioned	Not mentioned	Communication	Not mentioned	Not mentioned	Not mentioned	Not mentioned	New skill development	Not mentioned	Not mentioned	Not mentioned
Household air pollution in Nairobi's slums: A long-term policy evaluation using participatory system dynamics	2019	Kenya	Dianati K; Zimmermann N; Milner J; Muindi K; Ezeh A; Chege M; Mberu B; Kyobutungi C; Fletcher H; Wilkinson P; Davies M	Build a valid model,Foster decision-making	Environmental health	3			Causal loop diagrams,Variable elicitation,Model review	Government officials,Domain experts,Affected persons/clients,Policy makers,Coalition members/advocacy groups		Not mentioned	Vensim	Mixed	Community/population	Research modeling,Demonstration modeling,Management modeling	Yes	Open source	Not sure/not mentioned	Positive	Insight	Not mentioned	Confident in model	Not mentioned	Not mentioned	Consensus	Not mentioned	Not mentioned	Not mentioned	New skill development	Not mentioned	Not mentioned	Not mentioned
Design and methods of Shape Up Under 5: Integration of systems science and community-engaged research to prevent early childhood obesity	2019	United States	Appel J; Fullerton K; Hennessy E; Korn A; Tovar A; Allender S; Hovmand P; Kasman M; Swinburn B; Hammond R; Economos C	Design/improve implementation,Build a valid model	Non-communicable diseases,Nutrition				Concept model	Government officials,Program implementers/service providers,Education system		Not mentioned	Vensim	Causal loop diagrams	Community/population	Demonstration modeling		Non-open source	Yes	Not mentioned	Insight	Not mentioned	Confident in model	Not mentioned	Communication		Shared language	Not mentioned	Not mentioned	Not mentioned	Not mentioned	Further use	Not mentioned
Engaging stakeholders in the assessment of NBS effectiveness in flood risk reduction: A participatory System Dynamics Model for benefits and co-benefits evaluation	2019	Slovenia	Pagano A; Pluchinota I; Engal P; Cokan B; Giordano R	Design/improve implementation,Build rapport across and among stakeholders	Environmental health				Causal loop diagrams				Stella		Community/population	Management modeling	Yes	Open source,Stella	Yes	Positive	Insight	Not mentioned	Not mentioned	Not mentioned	Communication	Consensus	Shared language	Not mentioned	Not mentioned	Not mentioned	Not mentioned	Further use	Not mentioned
Expanding Strategic Opportunities in Nonprofits: Mapping the Interdependencies of Critical Performance Variables	2019	United States	Gamble E; Thorsen A; Black L	Build a valid model,Build rapport across and among stakeholders,Design/improve implementation	Health care/Hospital administration and management	"multiple meetings"			Causal mapping with seed structure,Causal loop diagrams,Others,Variable elicitation	Affected persons/clients,Management/leadership,Program implementers/service providers	Facilitator,Observer,Notetaker	Not mentioned	Vensim	Causal loop diagrams	Group/organization	Demonstration modeling	Yes	Non-open source	Yes	Positive	Insight	Commitment	Not mentioned	Behavior change	Communication	Consensus	Shared language	System change	Improvement in understanding	New skill development	Positive	Further use	Not mentioned
Using group model building to develop a causal loop mapping of the water-energy-food security nexus in Karawang Regency, Indonesia	2019	Indonesia	Purwanto A; Susnik J; Suryadi FX; de Fraiture C	Build a valid model,Foster decision-making,Build rapport across and among stakeholders	Environmental health	1			Variable elicitation,Model review,Modeling project community presentation,Causal loop diagrams	Coalition members/advocacy groups,Program implementers/service providers,Government officials,Education system,Domain experts,Policy makers	Recorder	Not mentioned	Vensim	Causal loop diagrams	Community/population	Demonstration modeling	Yes	Non-open source	Not sure/not mentioned	Positive	Insight	Not mentioned	Not mentioned	Not mentioned	Not mentioned	Consensus	Not mentioned	Not mentioned	Improvement in understanding	New skill development	Not mentioned	Not mentioned	Not mentioned
Using group model building to develop a culturally grounded model of breastfeeding for low-income African American women in the USA	2018	United States	Reno R	Build a valid model	Maternal and child health	2	120	21	Action ideas,Nominal group technique,Concept model,Variable elicitation,Causal loop diagrams,Dots	Coalition members/advocacy groups,Professional organizations,Program implementers/service providers,Affected persons/clients	Facilitator,Community facilitator	Not mentioned	Not mentioned	Causal loop diagrams	Community/population	Demonstration modeling	Yes	Non-open source	Not sure/not mentioned	Not mentioned	Insight	Not mentioned	Not mentioned	Not mentioned	Communication	Consensus	Not mentioned	Not mentioned	Not mentioned	Not mentioned	Not mentioned	Not mentioned	Not mentioned
Cool Communities—Urban Density, Trees, and Health	2018	Australia	Brown H; Proust K; Newell B; Spickett J; Capon T; Bartholomew L	Foster decision-making,Build a valid model	Environmental health	1	240	32	Others,Dots	Program implementers/service providers,Government officials,Professional organizations,Domain experts		Not mentioned	Not mentioned	Mixed	Community/population	Demonstration modeling	Yes	Open source	Not sure/not mentioned	Not mentioned	Insight	Not mentioned	Not mentioned	Not mentioned	Not mentioned	Not mentioned	Not mentioned	Not mentioned	Not mentioned	Not mentioned	Not mentioned	Not mentioned	Not mentioned
Understanding key drivers of performance in the provision of maternal health services in eastern cape, South Africa: a systems analysis using group model building	2018	South Africa	Lembani M; de Pinho H; Delobelle P; Zarowsky C; Mathole T; Ager A	Build rapport across and among stakeholders,Build a valid model	Maternal and child health	2	480	23	Variable elicitation,Causal mapping with seed structure,Action ideas	Program implementers/service providers,Policy makers,Government officials,Domain experts,Professional organizations		Not mentioned	Vensim	Causal loop diagrams	Group/organization	Demonstration modeling	Yes	Open source,Written report,Stakeholder presentation	Yes	Not mentioned	Insight	Commitment	Not mentioned	Not mentioned	Not mentioned	Consensus	Shared language	System change	Improvement in understanding	Not mentioned	Not mentioned	Not mentioned	Efficiency
Designing an Agent-Based Model Using Group Model Building: Application to Food Insecurity Patterns in a U.S. Midwestern Metropolitan City	2018	United States	Koh K; Reno R; Hyder A	Build a valid model	Nutrition	2			Hopes and fears,Others,Model review,Dots,Variable elicitation,Causal mapping with seed structure,Modeling project community presentation	Professional organizations,Education system,Domain experts,Policy makers	Modeler,Facilitator	Not mentioned	Others	Mixed	Community/population	Demonstration modeling,Research modeling	Yes	Open source,Website,Online file sharing	Not sure/not mentioned	Not mentioned	Insight	Not mentioned	Confident in model	Not mentioned	Not mentioned	Not mentioned	Shared language	Not mentioned	Not mentioned	New skill development	Not mentioned	Not mentioned	Efficiency
Mapping the Dynamic Complexity of Chronic Disease Care in Singapore: Using Group Model Building in Knowledge Elicitation	2018	Singapore	Ansah J; Matchar D; Koh V; Schoenenberger L.	Build a valid model	Health care/Hospital administration and management	1	480	50	Action ideas,Causal mapping with seed structure,Model review	Domain experts,Program implementers/service providers,Government officials	Facilitator,Modeler,Reflector,Recorder		Not mentioned	Causal loop diagrams,Stock and flow	Group/organization	Demonstration modeling	Yes	Non-open source	Not sure/not mentioned	Not mentioned	Insight	Not mentioned	Not mentioned	Not mentioned	Not mentioned	Not mentioned	Not mentioned	Not mentioned	Not mentioned	New skill development	Not mentioned	Further use	Not mentioned
Participatory system dynamics modelling for housing, energy and wellbeing interactions	2018	United Kingdom	Eker S; Zimmermann N; Carnohan S; Davies M	Build a valid model,Foster decision-making	Environmental health,Infrastructure	3	180	17	Dots,Variable elicitation,Structure elicitation,Causal loop diagrams	Government officials,Domain experts,Others,Professional organizations,Coalition members/advocacy groups	Facilitator,Modeler	Conducted	Vensim	Mixed	Community/population	Research modeling,Demonstration modeling	Yes	Open source,Stakeholder presentation,Written report	Not sure/not mentioned	Positive	Insight	Not mentioned	Confident in model	Not mentioned	Communication	Consensus	Not mentioned	Not mentioned	Not mentioned	New skill development	Not mentioned	Further use	Efficiency,No efficiency
Dynamics of sustained use and abandonment of clean cooking systems: lessons from rural India	2018	India	Chalise N; Kumar P; Priyadarshini P; Yadama G	Build a valid model	Environmental health	1		10	Graphs over time,Presenting the reference mode,Structure elicitation	Others	Facilitator	Not mentioned	Vensim	Mixed	Community/population	Demonstration modeling,Research modeling,Management modeling	Yes	Open source	Not sure/not mentioned	Not mentioned	Insight	Not mentioned	Confident in model,Not confident in model	Not mentioned	Communication	Not mentioned	Not mentioned	Not mentioned	Not mentioned	Not mentioned	Not mentioned	Not mentioned	No efficiency
Use of participatory system dynamics modelling to assess the sustainability of smallholder agriculture	2018	Mexico	Malard JJ; Adamowski JF; Rojas DM; Carrera J; Gálvez J; Monadres H; Melgar-Quiñonez H	Build a valid model,Foster decision-making	Environmental health		150	7	Causal mapping with seed structure,Concept model	Coalition members/advocacy groups,Government officials		Not mentioned	Vensim	Causal loop diagrams	Community/population	Demonstration modeling	Yes	Open source,Conference presentation	Not sure/not mentioned	Positive	Insight	Not mentioned	Not confident in model	Not mentioned	Communication	Consensus	Not mentioned	Not mentioned	Improvement in understanding	Not mentioned	Not mentioned	Further use	Not mentioned
Knowledge mobilisation for policy development: implementing systems approaches through participatory dynamic simulation modelling	2017	Australia	Freebairn L; Rychetnik L; Atkinson J; Kelly P; McDonnell G	Build rapport across and among stakeholders,Build a valid model,Design/improve implementation	Mental health/addiction and substance abuse	3	480	13	Causal loop diagrams,Concept model	Program implementers/service providers,Government officials,Professional organizations,Domain experts,Policy makers	Facilitator,Modeler	Not mentioned	Not mentioned	Quantitative (simulation model)	Community/population	Research modeling,Demonstration modeling,Management modeling	Yes	Open source	Yes	Not mentioned	Insight	Not mentioned	Confident in model	Not mentioned	Communication	Consensus	Shared language	Not mentioned	Not mentioned	New skill development	Not mentioned	Not mentioned	Not mentioned
Conceptualizing Productive Engagement in a System Dynamics Framework	2017	United States	Morrow-Howell N; Halvorsen CJ; Hovmand P; Lee C; Ballard E	Design/improve implementation	Mental health/addiction and substance abuse	5		7		Domain experts		Not mentioned	Vensim	Both	Community/population	Demonstration modeling	Yes	Open source	Not sure/not mentioned	Not mentioned	Insight	Not mentioned	Not confident in model	Not mentioned	Not mentioned	Not mentioned	Not mentioned	Not mentioned	Not mentioned	Not mentioned	Not mentioned	Further use	Efficiency
Exploring the dynamics of food-related policymaking processes and evidence use in Fiji using systems thinking	2017	FIJI	Waqa G; Moodie M; Snowdon W; Latu C; Coriakula J; Allender S; Bell C	Build a valid model,Design/improve implementation	Nutrition	4	180	10	Graphs over time,Variable elicitation,Connection Circles,Causal loop diagrams,Action ideas	Policy makers		Not mentioned	Vensim	Causal loop diagrams	Community/population	Demonstration modeling	Yes	Open source	Yes	Not mentioned	Insight	Commitment	Not mentioned	Not mentioned	Not mentioned	Consensus	Not mentioned	System change	Improvement in understanding	Not mentioned	Positive	Not mentioned	Not mentioned
Conceptualizing the dynamics of workplace stress: a systems-based study of nursing aides.	2017	United States	Jetha A; Kernan L; Kurowski A	Build a valid model	Mental health/addiction and substance abuse	4	90		Causal loop diagrams,Variable elicitation,Presenting the reference mode	Domain experts	Modeler	Not mentioned	Vensim	Mixed	Group/organization	Research modeling,Demonstration modeling	Yes	Open source	Not sure/not mentioned	Not mentioned	Insight	Not mentioned	Not mentioned	Not mentioned	Not mentioned	Consensus	Not mentioned	Not mentioned	Improvement in understanding	Not mentioned	Not mentioned	Not mentioned	Efficiency
Using Participatory System Dynamics Modeling to Examine the Local HIV Test and Treatment Care Continuum in Order to Reduce Community Viral Load (follow up: Simulating system dynamics of the HIV care continuum to achieve treatment as prevention)	2017	United States	Weeks MR; Li JH; Lounsbury D; Green HD; Abbott M; Berman M; Rohena L; Gonzalez R; Lang S; Mosher H	Foster decision-making,Design/improve implementation,Build a valid model	Infectious diseases	-		25	Causal loop diagrams,Concept model,Variable elicitation	Coalition members/advocacy groups,Program implementers/service providers,Government officials,Affected persons/clients,Private organization		Conducted	Vensim	Both	Community/population	Research modeling	Yes	Open source,Software interface,Planning subcommittee meeting	No	Positive	Insight	Commitment	Confident in model	Not mentioned	Communication	Consensus	Shared language	Not mentioned	Not mentioned	New skill development	Not mentioned	Not mentioned	Not mentioned
Understanding bicycling in cities using system dynamics modelling	2017	United Kingdom,The Netherlands	Macmillan A; Woodcock J	Build a valid model,Design/improve implementation	Infrastructure	3		12	Concept model,Model review,Hopes and fears,Graphs over time,Causal loop diagrams,Initial policy options,Variable elicitation	Coalition members/advocacy groups,Policy makers,Government officials,Domain experts,Professional organizations		Not mentioned	Not mentioned	Causal loop diagrams	Community/population	Demonstration modeling	Yes	Open source,Written report	Not sure/not mentioned	Not mentioned	Insight	Not mentioned	Not mentioned	Not mentioned	Communication	Not mentioned	Shared language	Not mentioned	Not mentioned	Not mentioned	Not mentioned	Not mentioned	Not mentioned
Application of system dynamics and participatory spatial group model building in animal health: A case study of East Coast Fever interventions in Lundazi and Monze districts of Zambia	2017	Zambia	Mumba C; Skjerve E; Rich M; Rich KM	Foster decision-making,Design/improve implementation	Others	2	240	22	Graphs over time,Hopes and fears,Variable elicitation,Causal loop diagrams,Concept model,Others	Coalition members/advocacy groups,Domain experts,Affected persons/clients,Professional organizations	Modeler,Community facilitator,Gatekeeper	Not mentioned	Stella	Both	Community/population	Demonstration modeling	Yes	Open source	Not sure/not mentioned	Positive	Insight	Not mentioned	Not mentioned	Not mentioned	Not mentioned	Consensus	Not mentioned	Not mentioned	Not mentioned	New skill development	Not mentioned	Not mentioned	Not mentioned
Transforming food systems at local levels: Using participatory system dynamics in an interactive manner to refine small-scale farmers' mental models	2017	Zambia	Kopainsky B; Hager G; Herrera H; Nyanga PH	Build a valid model,Foster decision-making	Nutrition	2	180	13	Action ideas,Variable elicitation,Concept model,Water glass demonstration	Affected persons/clients	Facilitator,Modeler,Process Coach,Recorder	Not mentioned	Not mentioned	Causal loop diagrams	Individual	Demonstration modeling	Yes	Written report,Non-open source	Yes	Positive	Insight	Not mentioned	Not mentioned	Behavior change	Communication	Consensus	Not mentioned	Not mentioned	Improvement in understanding	New skill development	Not mentioned	Not mentioned	Not mentioned
Participatory System Dynamics Modeling: Increasing Stakeholder Engagement and Precision to Improve Implementation Planning in Systems	2016	United States	Zimmerman L; Lounsbury DW; Rosen CS; Kimerling R; Trafton JA; Lindley SE	Build a valid model,Design/improve implementation	Health care/Hospital administration and management	4	75		Variable elicitation,Dots	Program implementers/service providers,Management/leadership		Conducted	Vensim	Mixed	Group/organization	Demonstration modeling,Research modeling,Management modeling	Yes	Non-open source	Yes	Positive	Insight	Not mentioned	Not mentioned	Not mentioned	Not mentioned	Consensus	Shared language	System change	Not mentioned	New skill development	Positive	Further use	Efficiency
Integrated decision-making about housing, energy and wellbeing: a qualitative system dynamics model	2016	United Kingdom	Macmillan A; Davies M; Shrubsole C; Luxford N; May N; Chiu LF; Trutnevyte E; Bobrova Y; Chalabi Z	Design/improve implementation,Foster decision-making,Build a valid model	Environmental health	2	240	26	Causal loop diagrams,Others,Initial policy options,Concept model	Coalition members/advocacy groups,Professional organizations,Domain experts,Affected persons/clients,Policy makers,Government officials		Not mentioned	Vensim,Others	Causal loop diagrams	Community/population	Demonstration modeling	Yes	Open source,Website,Online file sharing	Not sure/not mentioned		Insight	Commitment,No commitment	Not confident in model	Not mentioned	Not mentioned	Consensus	Not mentioned	Not mentioned	Not mentioned	New skill development	Not mentioned	Not mentioned	Not mentioned
Community based system dynamic as an approach for understanding and acting on messy problems: a case study for global mental health intervention in Afghanistan	2016	Afghanistan	Trani JF; Ballard E; Bakhshi P; Hovmand, P	Design/improve implementation,Foster decision-making	Mental health/addiction and substance abuse	7		5	Variable elicitation,Causal loop diagrams,Model review,Others,Concept model,Dots	Coalition members/advocacy groups,Professional organizations,Domain experts		Not mentioned	Vensim	Causal loop diagrams	Community/population	Demonstration modeling	Yes	Open source	No	Positive	Insight	Commitment	Not mentioned	Not mentioned	Communication	Consensus	Shared language	Not mentioned	Improvement in understanding	Not mentioned	Not mentioned	Not mentioned	Efficiency
Applying Critical Race Theory to Group Model Building Methods to Address Community Violence	2016	United States	Frerichs L; Hassmiller-Lich K; Funchess M; Burrell M; Cerulli C; Bedell P; White AM	Build a valid model	Crime/violence	1	45	27	Causal loop diagrams,Variable elicitation,Concept model,Hopes and fears,Causal mapping with seed structure,Action ideas,Initial policy options	Coalition members/advocacy groups,Domain experts,Government officials,Education system,Professional organizations,Correctional/justice systems,Affected persons/clients		Conducted	Not mentioned	Causal loop diagrams	Community/population	Demonstration modeling	Yes	Open source,Stakeholder presentation	Not sure/not mentioned	Positive	Insight	Commitment	Confident in model	Not mentioned	Communication	Not mentioned	Not mentioned	Not mentioned	Not mentioned	New skill development	Not mentioned	Further use	Not mentioned
Return-to-Work Within a Complex and Dynamic Organizational Work Disability System	2016	United States	Jetha A; Pransky G; Fish J; Hettinger LJ	Build a valid model	Occupational health	3	120	30	Presenting the reference mode	Management/leadership,Professional organizations		Not mentioned	Vensim	Mixed	Group/organization	Research modeling,Demonstration modeling,Management modeling	Yes	Non-open source	Not sure/not mentioned	Not mentioned	Insight	Not mentioned	Not mentioned	Not mentioned	Not mentioned	Not mentioned	Not mentioned	Not mentioned	Not mentioned	Not mentioned	Not mentioned	Not mentioned	Not mentioned
Applying a mixed-methods evaluation to Healthy Kids, Healthy Communities	2016	United States	Cullerton K; Lee A	Build rapport across and among stakeholders	Health care/Hospital administration and management		40	10	Action ideas,Causal mapping with seed structure,Graphs over time,Causal loop diagrams,Concept model,Key take-away,Modeling project community presentation	Coalition members/advocacy groups,Education system,Domain experts,Government officials,Affected persons/clients,Management/leadership		Conducted	Vensim	Causal loop diagrams	Group/organization,Community/population	Demonstration modeling	Yes	Open source	Yes	Positive	Insight	Commitment	Confident in model	Behavior change	Communication	Not mentioned	Shared language	System change	Improvement in understanding	New skill development	Positive	Not mentioned	Efficiency
A systems approach to reducing maternal obesity: The Health in Preconception, Pregnancy and Postbirth (HIPPP) Collaborative	2015	Australia	Skouteris H; Huang T; Millar L; Kuhlberg J; Dodd J; Callaway L; Forster D; Collins C; Hills A; Harrison P; Nagle C; Moodie M; Teede H	Design/improve implementation,Build a valid model	Nutrition	1		16	Connection Circles	Program implementers/service providers,Domain experts,Affected persons/clients,Policy makers		Not mentioned	Vensim	Causal loop diagrams	Community/population	Demonstration modeling	Yes	Non-open source	Yes	Not mentioned	Insight	Commitment	Not mentioned	Not mentioned	Not mentioned	Consensus	Not mentioned	Not mentioned	Not mentioned	Not mentioned	Not mentioned	Not mentioned	Not mentioned
Systems Thinking in 49 Communities Related to Healthy Eating, Active Living, and Childhood Obesity Applying a mixed-methods evaluation to Healthy Kids, Healthy Communities	2015	United States	Brennan L; Sabounchi S; Kemner A; Hovmand P	Foster decision-making,Design/improve implementation	Nutrition	2	60	12	Action ideas,Graphs over time,Causal loop diagrams,Concept model,Structure elicitation,Causal mapping with seed structure,Variable elicitation	Coalition members/advocacy groups,Affected persons/clients,Government officials,Domain experts		Not mentioned	Vensim	Causal loop diagrams	Community/population	Demonstration modeling	Yes	Non-open source	Not sure/not mentioned	Not mentioned	Insight	Commitment	Not mentioned	Not mentioned	Communication	Consensus	Shared language	Not mentioned	Improvement in understanding	Not mentioned	Not mentioned	Not mentioned	Efficiency
Scaling-up impact in perinatology through systems science: Bridging the collaboration and translational divides in cross-disciplinary research and public policy	2015	Honduras	Munar W; Hovmand PS; Fleming C; Darmstadt GL	Others,Foster decision-making	Maternal and child health	-				Program implementers/service providers,Policy makers,Coalition members/advocacy groups		Not mentioned	Not mentioned	Mixed	Community/population	Research modeling,Demonstration modeling	Yes	Non-open source	Yes	Not mentioned	Insight	Not mentioned	Not mentioned	Not mentioned	Not mentioned	Not mentioned	Not mentioned	Not mentioned	Not mentioned	New skill development	Not mentioned	Further use	Not mentioned
Healthy Kids, Healthy Cuba: Findings From a Group Model Building Process in the Rural Southwest	2015	United States	Keane P; Ortega A; Linville J	Design/improve implementation,Build a valid model	Nutrition	1	180	12	Causal mapping with seed structure,Graphs over time,Causal loop diagrams	Coalition members/advocacy groups,Program implementers/service providers,Education system,Professional organizations,Government officials,Affected persons/clients		Not mentioned	Vensim	Causal loop diagrams	Community/population	Demonstration modeling	Yes	Non-open source	Yes	Not mentioned	Insight	Commitment	Confident in model	Behavior change	Communication	Not mentioned	Shared language	System change	Not mentioned	Not mentioned	Positive	Further use	Not mentioned
Improving Park Space Access for the Healthy Kids, Healthy Communities Partnership in Denver, Colorado	2015	United States	Moreland JW	Build a valid model	Nutrition	1	240	10	Causal loop diagrams,Graphs over time	Coalition members/advocacy groups,Government officials	Facilitator	Not conducted	Not mentioned	Causal loop diagrams	Community/population	Demonstration modeling	Yes	Non-open source	Yes	Not mentioned	Insight	Not mentioned	Not confident in model	Behavior change	Not mentioned	Not mentioned	Not mentioned	Not mentioned	Not mentioned	New skill development	Not mentioned	Not mentioned	Efficiency
A Participatory Model of the Paradox of Primary Care	2015	United States	Homa L	Build a valid model,Foster decision-making	Health care/Hospital administration and management	8	120	15	Concept model,Model review,Structure elicitation,Causal loop diagrams	Program implementers/service providers,Affected persons/clients		Not mentioned	Others	Quantitative (simulation model)	Community/population	Research modeling,Demonstration modeling	Yes	Open source,Website,Blog or social media post	Not sure/not mentioned	Not mentioned	Insight	Not mentioned	Not mentioned	Not mentioned	Not mentioned	Not mentioned	Not mentioned	Not mentioned	Not mentioned	Not mentioned	Not mentioned	Not mentioned	Efficiency
A Community Based Systems Diagram of Obesity Causes	2015	Australia	Allender S; Owen B; Kuhlberg J; Lowe J; Nagorcka- Smith P; Whelan J; Bell C	Foster decision-making,Build rapport across and among stakeholders	Nutrition	1	480	27	Graphs over time,Causal loop diagrams,Modeling project community presentation,Concept model,Connection Circles	Coalition members/advocacy groups,Program implementers/service providers,Government officials,Funding agencies,Management/leadership	Meeting Opener/Closer,Facilitator,Recorder,Wall builder,Reflector,Production Coordinator,Debrief	Not mentioned	Vensim	Causal loop diagrams	Community/population	Demonstration modeling	Yes	Open source,Community meeting	Not sure/not mentioned	Not mentioned	Insight	Commitment	Not confident in model	Behavior change	Communication	Consensus	Shared language	System change	Improvement in understanding	New skill development	Positive	Further use	Efficiency
Health system modelling for policy development and evaluation: Using qualitative methods to capture the whole-system perspective	2015	Canada	Esensoy A; Carter M	Foster decision-making,Design/improve implementation,Build a valid model	Health care/Hospital administration and management	5	300		Action ideas,Causal mapping with seed structure,Initial policy options,Causal loop diagrams,Concept model,Variable elicitation	Program implementers/service providers,Government officials,Professional organizations,Policy makers	Facilitator,Modeler,Recorder	Not mentioned	Vensim	Causal loop diagrams	Group/organization,Community/population	Demonstration modeling	Yes	Open source,Others,Panel presentations	Not sure/not mentioned	Positive	Insight	Commitment	Confident in model	Not mentioned	Communication	Consensus	Shared language	System change	Improvement in understanding	Not mentioned	Positive	Not mentioned	Efficiency
Health service resilience in Yobe state, Nigeria in the context of the Boko Haram insurgency: a systems dynamics analysis using group model building	2015	Nigeria	Ager A; Lembani M; Mohammed A; Mohammed Ashir G; Abdulwahab A	Build a valid model	Health care/Hospital administration and management	1		11	Variable elicitation,Causal mapping with seed structure	Coalition members/advocacy groups,Government officials,Professional organizations		Not mentioned	Vensim	Causal loop diagrams	Group/organization	Demonstration modeling	Yes	Open source,Stakeholder presentation	Not sure/not mentioned	Not mentioned	Insight	Not mentioned	Not mentioned	Not mentioned	Not mentioned	Not mentioned	Not mentioned	Not mentioned	Not mentioned	Not mentioned	Not mentioned	Not mentioned	Not mentioned
The Eye of the Beholder: A Case Example of Changing Clients' Perspectives Through Involvement in the Model Validation Process	2015	Netherlands	van Nistelrooij LPJ; Rouwette E; Verstijnen IM; Vennix JAM	Build a valid model,Others	Health care/Hospital administration and management	6	180	6	Variable elicitation,Causal loop diagrams,Modeling project community presentation	Domain experts	Facilitator,Recorder	Not mentioned	Not mentioned	Mixed	Community/population	Research modeling,Demonstration modeling	Yes	Non-open source	Not sure/not mentioned	Not mentioned	Insight	Not mentioned	Confident in model	Not mentioned	Not mentioned	Consensus	Not mentioned	Not mentioned	Not mentioned	Not mentioned	Not mentioned	Further use	Not mentioned
Group model building: a framework for organizing healthy community program and policy initiatives in Columbia, Missouri	2015	United States	Thomas IM; Reilly SR	Foster decision-making,Design/improve implementation	Nutrition	1			Graphs over time,Causal loop diagrams	Coalition members/advocacy groups,Program implementers/service providers,Affected persons/clients,Management/leadership,Domain experts		Not mentioned	Not mentioned	Causal loop diagrams	Community/population	Demonstration modeling	Yes	Non-open source	Yes	Positive	Insight	Commitment	Confident in model	Not mentioned	Communication	Consensus	Shared language	System change	Not mentioned	Not mentioned	Not mentioned	Not mentioned	Efficiency
Group Model-Building to Support Public Policy: Addressing a Conflicted Situation in a Problem Neighbourhood	2014	Netherlands	Rouwette E; Bleijenbergh I; Vennix J	Others	Crime/violence	3		12	Variable elicitation,Causal loop diagrams,Model review,Concept model,Presenting the reference mode	Government officials,Education system,Correctional/justice systems,Coalition members/advocacy groups		Conducted	Not mentioned	Causal loop diagrams	Community/population	Demonstration modeling	Yes	Open source,Written report	Yes	Positive	Insight	Not mentioned	Confident in model	Not mentioned	Communication,No communication	Consensus	Shared language	System change	Improvement in understanding	Not mentioned	Positive	Not mentioned	Not mentioned
Reverse logistics in the pharmaceuticals industry: a systemic analysis	2014	India	Narayana SA; Elias AA; Pati RK	Build a valid model	Pharmaceuticals			10	Variable elicitation,Causal loop diagrams,Others	Program implementers/service providers,Education system,Domain experts,Affected persons/clients,Policy makers,Others,Professional organizations		Not mentioned	Not mentioned	Causal loop diagrams	Community/population	Demonstration modeling	Yes	Written report,Non-open source	Not sure/not mentioned	Not mentioned	Insight	Not mentioned	Not mentioned	Not mentioned	Not mentioned	Consensus	Not mentioned	Not mentioned	Not mentioned	Not mentioned	Not mentioned	Further use	Not mentioned
Applying Systems Science to Evaluate a Community-Based Social Marketing Innovation: A Case Study.	2014	United States	Biroscak B; Schneider T; Panzera A; Bryant CA; McDermott R; Mayer AB; Khaliq M; Lindenberger J; Courtney A; Swanson M; Wright A; Hovmand P	Build a valid model	Health care/Hospital administration and management			7	Variable elicitation,Graphs over time,Presenting the reference mode	Coalition members/advocacy groups,Program implementers/service providers		Not mentioned	Others	Both	Group/organization	Demonstration modeling	Yes	Non-open source	Not sure/not mentioned	Not mentioned	Insight	Not mentioned	Not mentioned	Not mentioned	Not mentioned	Not mentioned	Not mentioned	Not mentioned	Not mentioned	Not mentioned	Not mentioned	Not mentioned	Not mentioned
The Societal Costs and Benefits of Commuter Bicycling: Simulating the Effects of Specific Policies Using System Dynamics Modeling	2014	New Zealand	Macmillan A; Connor J; Witten K; Kearns R; Rees D; Woodward A	Design/improve implementation,Foster decision-making	Infrastructure			30		Program implementers/service providers,Government officials,Education system,Affected persons/clients,Policy makers,Others		Not mentioned	Vensim,Stella	Mixed	Community/population	Research modeling,Demonstration modeling,Management modeling	Yes	Open source	Not sure/not mentioned	Not mentioned	Insight	Not mentioned	Not mentioned	Not mentioned	Communication	Consensus	Not mentioned	Not mentioned	Not mentioned	Not mentioned	Not mentioned	Not mentioned	Not mentioned
A system dynamics evaluation model: Implementation of health information exchange for public health reporting	2013	United States	Merrill JA; Deegan M; Wilson RV; Kaushal R; Fredericks K	Build a valid model,Foster decision-making,Design/improve implementation	Health care/Hospital administration and management	2	240		Causal loop diagrams,Presenting the reference mode,Variable elicitation	Program implementers/service providers,Management/leadership		Not mentioned	Not mentioned	Both	Group/organization	Demonstration modeling	Yes	Open source	Yes	Not mentioned	Insight	Not mentioned	Confident in model	Not mentioned	Not mentioned	Consensus	Not mentioned	Not mentioned	Not mentioned	Not mentioned	Not mentioned	No further use	Efficiency
Dynamics of safety performance and culture: A group model building approach	2012	Australia	Goha YM; Peter ED; Loveb G; Stagbouerc CA	Build a valid model	Occupational health	1		6	Causal mapping with seed structure,Causal loop diagrams,Concept model,Presenting the reference mode,Variable elicitation,Modeling project community presentation	Program implementers/service providers,Professional organizations	Gatekeeper	Not mentioned	Vensim	Causal loop diagrams	Group/organization	Demonstration modeling	Yes	Non-open source	Yes	Not mentioned	Insight	Commitment	Confident in model	Not mentioned	Not mentioned	Not mentioned	Not mentioned	Not mentioned	Not mentioned	New skill development	Not mentioned	Further use	Efficiency
Group model building: A collaborative modelling methodology applied to critical infrastructure protection	2012	Spain	Hernantes J; Labaka L	Build a valid model,Foster decision-making	Crisis and emergencies,Infrastructure	3	480		Causal loop diagrams,Presenting the reference mode,Initial policy options,Graphs over time,Variable elicitation	Domain experts,Professional organizations,Government officials		Not mentioned	Not mentioned	Quantitative (simulation model)	Community/population	Demonstration modeling,Research modeling	Yes	Open source,Website	Not sure/not mentioned	Positive	Insight	Not mentioned	Confident in model	Not mentioned	Communication	Consensus	Not mentioned	Not mentioned	No improvement in Understanding	New skill development	Not mentioned	Not mentioned	Not mentioned
A Community-Based Systems Learning Approach to Understanding Youth Violence in Boston	2010	United States	Bridgewater K; Peterson S; McDevitt J; Hemenway D; Bass J; Bothwell P; Everdell R	Foster decision-making,Design/improve implementation,Build rapport across and among stakeholders	Crime/violence	0		12	Others	Coalition members/advocacy groups,Program implementers/service providers,Domain experts,Affected persons/clients		Not mentioned	Stella	Mixed	Community/population	Demonstration modeling,Research modeling	Yes	Open source	Not sure/not mentioned	Positive	Insight	Not mentioned	Not mentioned	Not mentioned	Communication	Consensus	Shared language	Not mentioned	Not mentioned	New skill development	Not mentioned	Not mentioned	Efficiency
Participatory System Dynamics Modeling for Sustainable Environmental Management: Observations from Four Cases	2010	United States	Stave K	Build a valid model,Design/improve implementation	Environmental health	1	120	20	Concept model	Program implementers/service providers,Government officials,Domain experts,Policy makers		Not mentioned	Not mentioned	Quantitative (simulation model)	Community/population	Research modeling,Demonstration modeling,Management modeling	Yes	Written report,Open source,Conference presentation,Other oral presentation,File copy	Not sure/not mentioned	Positive	Insight	Commitment	Confident in model	Behavior change	Communication	Consensus	Shared language	Not mentioned	Not mentioned	New skill development	Not mentioned	Further use	Not mentioned
Mediated Modeling: Using Collaborative Processes to Integrate Scientist and Stakeholder Knowledge about Greenhouse Gas Emissions in an Urban Ecosystem	2010	United States	Thompson JL; Forster CB; Werner C; Peterson TR	Foster decision-making,Others,Build a valid model	Environmental health	5		26	Initial policy options,Variable elicitation,Causal loop diagrams,Model review,Concept model,Modeling project community presentation,Others	Government officials,Domain experts,Management/leadership,Coalition members/advocacy groups	Modeler,Facilitator	Conducted	Stella	Mixed	Community/population	Demonstration modeling,Research modeling	Yes	Non-open source,File copy	Not sure/not mentioned	Positive	Insight	Commitment	Confident in model	Behavior change	Communication	Not mentioned	Not mentioned	Not mentioned	Improvement in understanding	New skill development	Not mentioned	Not mentioned	Not mentioned
Demonstrating the utility of system dynamics for public policy analysis in New Zealand: the case of excise tax policy on tobacco	2006	New Zealand	Cavanaa R; Clifford LV	Build a valid model	Health care/Hospital administration and management	couple of training session, exact no is not given			Action ideas,Causal mapping with seed structure,Causal loop diagrams,Concept model	Government officials		Conducted	Vensim	Causal loop diagrams	Community/population	Demonstration modeling,Research modeling,Management modeling	Yes	Non-open source,Conference presentation	Not sure/not mentioned	Positive	Insight	Not mentioned	Confident in model	Behavior change	Not mentioned	Consensus	Shared language	System change	Improvement in understanding	Not mentioned	Not mentioned	Further use	Efficiency
Using system dynamics to improve public participation in environmental decisions	2002	United States	Stave K	Build a valid model,Foster decision-making,Build rapport across and among stakeholders,Design/improve implementation	Environmental health	15	120	5	Variable elicitation,Causal loop diagrams,Initial policy options,Model review	Government officials,Domain experts,Policy makers,Affected persons/clients,Coalition members/advocacy groups,Professional organizations		Not mentioned	Vensim	Mixed	Community/population	Research modeling,Demonstration modeling,Management modeling	Yes	Non-open source,Stakeholder presentation	Yes	Positive	Insight	Not mentioned	Not confident in model	Behavior change	Communication	Consensus	Shared language	Not mentioned	Not mentioned	New skill development	Not mentioned	Not mentioned	Efficiency
Dynamic simulation modelling of policy responses to reduce alcohol-related harms: rationale and procedure for a participatory approach	2017	Australia	Atkinson JA; O'Donnell E; Wiggers J; McDonnell G; Mitchell J; Freebairn L; Devon Indig; Rychetnik	Build rapport across and among stakeholders,Foster decision-making,Build a valid model,Design/improve implementation	Mental health/addiction and substance abuse				Causal loop diagrams	Education system,Policy makers,Program implementers/service providers,Coalition members/advocacy groups,Correctional/justice systems		Not mentioned		Mixed	Community/population	Management modeling		Open source	Not sure/not mentioned	Not mentioned	Insight	Not mentioned	Not mentioned	Not mentioned	Not mentioned	Consensus	Not mentioned	Not mentioned	Not mentioned	Not mentioned	Not mentioned	Further use	Not mentioned
Adolescents’ Perspectives on the Drivers of Obesity Using a Group Model Building Approach: A South African Perspective	2022	South Africa	Hendricks G; Savona N; Aguiar A; Alaba O; Booley S; Malczyk S; Nwosu E; Knai C; Rutter H; Klepp KI; Harbron J	Build a valid model	Nutrition	2	90	16	Variable elicitation,Graphs over time,Dots,Causal loop diagrams,Action ideas	Affected persons/clients	Facilitator,Modeler	Not mentioned	Systems Thinking in Community Knowledge Exchange (STICKE)	Causal loop diagrams	Individual	Demonstration modeling	Yes	Open source	Not sure/not mentioned	Not mentioned	Insight	Not mentioned	Not mentioned	Not mentioned	Not mentioned	Not mentioned	Not mentioned	Not mentioned	Not mentioned	Not mentioned	Not mentioned	Not mentioned	Not mentioned
Mean (Column H) and median (Column I)							234.342	15
